# Supplementary material for: Numerical simulation data for the dynamic properties of rainbow metamaterials
Source: Data Brief. 2019 Nov 21;28:104772. doi: 10.1016/j.dib.2019.104772 (PMC6909204; doi:10.1016/j.dib.2019.104772)
Supplement: Multimedia component 2 [file mmc2.zip]

Archive with 1 entries (1 files):
- dib_104772_mmc2.db
